# Supplementary material for: An LW-Opsin Mutation Changes the Gene Expression of the Phototransduction Pathway: A Cryptochrome1 Mutation Enhances the Phototaxis of Male Plutella xylostella (Lepidoptera: Plutellidae)
Source: Insects. 2023 Jan 12;14(1):72. doi: 10.3390/insects14010072 (PMC9860677; doi:10.3390/insects14010072)
Supplement: Supplementary file 1 [file insects-14-00072-s001.zip]

Archive with 1 entries (1 files):
- insects-2081471-supplementary.pdf
